# Supplementary material for: Rotational Thromboelastometry (ROTEM) Hemostasis Profile in Pregnant Women with Preeclampsia and Their Offspring: An Observational Study
Source: Diagnostics (Basel). 2025 Aug 26;15(17):2156. doi: 10.3390/diagnostics15172156 (PMC12428756; doi:10.3390/diagnostics15172156)
Supplement: Supplementary file 1 [file diagnostics-15-02156-s001.zip]

Archive with 1 entries (1 files):
- diagnostics-3792729-supplementary.pdf
